# Supplementary material for: Metabolomic and Sensory Insights into the Aging Mechanism of Ripened Pu-Erh Tea over Nine Years
Source: Molecules. 2026 Jun 3;31(11):1937. doi: 10.3390/molecules31111937 (PMC13258448; doi:10.3390/molecules31111937)
Supplement: Supplementary file 1 [file molecules-31-01937-s001.zip]

Archive with 1 entries (1 files):
- molecules-4305326-supplementary.pdf
